# Supplementary material for: Repetitive Exposure to Bacteriophage Cocktails against Pseudomonas aeruginosa or Escherichia coli Provokes Marginal Humoral Immunity in Naïve Mice
Source: Viruses. 2023 Jan 29;15(2):387. doi: 10.3390/v15020387 (PMC9964535; doi:10.3390/v15020387)
Supplement: Supplementary file 1 [file viruses-15-00387-s001.zip]

Archive with 1 entries (1 files):
- Supplementary Material_Weissfuss_Viruses-2139752-proofed_clear version.pdf
